# Supplementary material for: Computer Vision for Predicting the Efficacy of Neoadjuvant Therapy in Breast Cancer
Source: Cancers (Basel). 2026 Jun 5;18(11):1857. doi: 10.3390/cancers18111857 (PMC13256785; doi:10.3390/cancers18111857)
Supplement: Supplementary file 1 [file cancers-18-01857-s001.zip]

Archive with 1 entries (1 files):
- cancers-4295923-supplementary.pdf
